# Supplementary material for: Anaphylatoxin Complement 5a in Pfizer BNT162b2-Induced Immediate-Type Vaccine Hypersensitivity Reactions
Source: Vaccines (Basel). 2023 May 23;11(6):1020. doi: 10.3390/vaccines11061020 (PMC10301384; doi:10.3390/vaccines11061020)
Supplement: Supplementary file 1 [file vaccines-11-01020-s001.zip]

Archive with 1 entries (1 files):
- vaccines-2360499-supplementary.pdf
